# Supplementary material for: Cryoelectrolysis—electrolytic processes in a frozen physiological saline medium
Source: PeerJ. 2017 Jan 17;5:e2810. doi: 10.7717/peerj.2810 (PMC5244893; doi:10.7717/peerj.2810)
Supplement: Supplemental Information 2 — In particular: 160720-015-Exp_Cryoelettro shows details of the experiment, with camera, suppliers, probe and saline agar solution; 160720-016-Exp_Cryoelettro is a closer view of the setup. Photos from 160720-030-Exp_Cryoelettro to 160720-055-Exp_Cryoelettro shows the progression mentioned before from minute 0:00 to minute 12:30; each photo is taken every 30 s. [file peerj-05-2810-s002.zip]

Archive with 29 entries (28 files):
- PeerJ1/
- PeerJ1/160720-015-Exp_Cryoelettro.jpg
- PeerJ1/160720-016-Exp_Cryoelettro.jpg
- PeerJ1/160720-030-Exp_Cryoelettro.jpg
- PeerJ1/160720-031-Exp_Cryoelettro.jpg
- PeerJ1/160720-032-Exp_Cryoelettro.jpg
- PeerJ1/160720-033-Exp_Cryoelettro.jpg
- PeerJ1/160720-034-Exp_Cryoelettro.jpg
- PeerJ1/160720-035-Exp_Cryoelettro.jpg
- PeerJ1/160720-036-Exp_Cryoelettro.jpg
- PeerJ1/160720-037-Exp_Cryoelettro.jpg
- PeerJ1/160720-038-Exp_Cryoelettro.jpg
- PeerJ1/160720-039-Exp_Cryoelettro.jpg
- PeerJ1/160720-040-Exp_Cryoelettro.jpg
- PeerJ1/160720-041-Exp_Cryoelettro.jpg
- PeerJ1/160720-042-Exp_Cryoelettro.jpg
- PeerJ1/160720-043-Exp_Cryoelettro.jpg
- PeerJ1/160720-044-Exp_Cryoelettro.jpg
- PeerJ1/160720-045-Exp_Cryoelettro.jpg
- PeerJ1/160720-046-Exp_Cryoelettro.jpg
- PeerJ1/160720-047-Exp_Cryoelettro.jpg
- PeerJ1/160720-048-Exp_Cryoelettro.jpg
- PeerJ1/160720-049-Exp_Cryoelettro.jpg
- PeerJ1/160720-050-Exp_Cryoelettro.jpg
- PeerJ1/160720-051-Exp_Cryoelettro.jpg
- PeerJ1/160720-052-Exp_Cryoelettro.jpg
- PeerJ1/160720-053-Exp_Cryoelettro.jpg
- PeerJ1/160720-054-Exp_Cryoelettro.jpg
- PeerJ1/160720-055-Exp_Cryoelettro.jpg
