# Supplementary material for: Cryoelectrolysis—electrolytic processes in a frozen physiological saline medium
Source: PeerJ. 2017 Jan 17;5:e2810. doi: 10.7717/peerj.2810 (PMC5244893; doi:10.7717/peerj.2810)
Supplement: Supplemental Information 3 — Photos from 160720-056-Exp_Cryoelettro to 160720-082-Exp_Cryoelettro shows the progression mentioned before from minute 13:00 to minute 26:00; each photo is taken every 30 s. [file peerj-05-2810-s003.zip]

Archive with 28 entries (27 files):
- PeerJ2/
- PeerJ2/160720-056-Exp_Cryoelettro.jpg
- PeerJ2/160720-057-Exp_Cryoelettro.jpg
- PeerJ2/160720-058-Exp_Cryoelettro.jpg
- PeerJ2/160720-059-Exp_Cryoelettro.jpg
- PeerJ2/160720-060-Exp_Cryoelettro.jpg
- PeerJ2/160720-061-Exp_Cryoelettro.jpg
- PeerJ2/160720-062-Exp_Cryoelettro.jpg
- PeerJ2/160720-063-Exp_Cryoelettro.jpg
- PeerJ2/160720-064-Exp_Cryoelettro.jpg
- PeerJ2/160720-065-Exp_Cryoelettro.jpg
- PeerJ2/160720-066-Exp_Cryoelettro.jpg
- PeerJ2/160720-067-Exp_Cryoelettro.jpg
- PeerJ2/160720-068-Exp_Cryoelettro.jpg
- PeerJ2/160720-069-Exp_Cryoelettro.jpg
- PeerJ2/160720-070-Exp_Cryoelettro.jpg
- PeerJ2/160720-071-Exp_Cryoelettro.jpg
- PeerJ2/160720-072-Exp_Cryoelettro.jpg
- PeerJ2/160720-073-Exp_Cryoelettro.jpg
- PeerJ2/160720-074-Exp_Cryoelettro.jpg
- PeerJ2/160720-075-Exp_Cryoelettro.jpg
- PeerJ2/160720-076-Exp_Cryoelettro.jpg
- PeerJ2/160720-077-Exp_Cryoelettro.jpg
- PeerJ2/160720-078-Exp_Cryoelettro.jpg
- PeerJ2/160720-079-Exp_Cryoelettro.jpg
- PeerJ2/160720-080-Exp_Cryoelettro.jpg
- PeerJ2/160720-081-Exp_Cryoelettro.jpg
- PeerJ2/160720-082-Exp_Cryoelettro.jpg
